# Supplementary material for: Mycobacterium marinum phthiocerol dimycocerosates enhance macrophage phagosomal permeabilization and membrane damage
Source: PLoS One. 2020 Jul 23;15(7):e0233252. doi: 10.1371/journal.pone.0233252 (PMC7377490; doi:10.1371/journal.pone.0233252)
Supplement: S1 Data — (XLSX) [file pone.0233252.s001.xlsx]

## Sheet: Figure 1
Panel 1D - Permeabilization Events in Mm Infected Cells(%)
Wildtype	∆_x0006_ESX-1	_x0006_∆mmpL7
7.2	3.8	3.3
6.7	2.7	2.9
Rows denote matched experimental replicates.

## Sheet: Figure 2
Panel 2B - Cells With GAL8+ Mm (%)
Wildtype	∆_x0006_ESX-1	_x0006_∆mmpL7
42.9	3.13	2.27
29.17	2.08	8.7
30	1.61	0
26.09	2.27	0
16	2.22	0
29.6	0	9.09
21.43	0	10
25	0	5.26
14.8	0	2.86
38.9	0	8.7
21.7	2.04	0
36	0	3.85
25.8	0	3.03
12.5	0	4.44
15	0	3.45
48.3	0	6.12
15.4	0	7.04
21.1	0	4.65
75	0	4.92
33.3	0	9.43

## Sheet: Figure 3
Panel 3A - Percent Hemolysis relative to Triton X-100 Lysis
Wildtype	∆_x0006_ESX-1	_x0006_∆mmpL7
62	14	41
32	4	31
25	3	33
51	-5	25
Panel 3B - Percent Hemolysis normalized to WT
Wildtype	∆_x0006_ESX-1	∆_x0006_mmpL7
100	23	40
100	13	97
100	12	133
100	-9	50
Rows denote matched experimental replicates
